# Supplementary material for: A new polymorphism on chromosome 6 associated with bolting tendency in sugar beet
Source: BMC Genet. 2015 Dec 7;16:142. doi: 10.1186/s12863-015-0300-2 (PMC4672520; doi:10.1186/s12863-015-0300-2)
Supplement: Additional file 1: Table S1. — Information on 192 SNPs used in the study. (XLSX 37 kb) [file 12863_2015_300_MOESM1_ESM.xlsx]

## Sheet: Foglio1
Supplementary material S1. Information on 192 SNPs used in the study.
SNP ID	Scaffold	Sequence
SNP1	Bvchr7.sca018	ATGAATACCCCTGCACAAGAGCGTTTCATCAGATTTAATTAAAAAGCTAA[G/C]TATTTCAAACAAAGTACATGCAATGCCTTATAGATAATGAAATTGTGTCA
SNP2	Bvchr8.sca015	GTATGTTTAGAATTCAGGGTTTTGAACTCAATTAGGTGAAACATTGTGCA[T/C]AAAGGTCCATTTTTTTGTTGAGCAGTGATTATCTGTACTTGAAGTTTGAA
SNP3	Bvchr9.sca006	GCTATTATATATTGCTCTCTCATTGATGGCCTGGGCAAAGGAGGGAGAGT[G/T]AAGGAAGCAGAAAGGCTTTTTGAGGAGATGGCTGACAACGGTTGCACACG
SNP4	Bvchr1.sca008	CTCACACTGCTATTTCGAAGATATTGACTTTTGATTGGGTCATCTCAAAT[G/A]AAAATGTAATTAAAAAGGTCTTTTGATCAGGTCCAATGACTTCAACCATA
SNP5	Bvchr8.sca006	AGATAATAAGCGTTAATCTTGCAAACAAATATTGATTACAGTTTATATGT[C/G]AAAGAAACAAAATTAACTGTTACTTGTAATATGTACGCGAGCTCTCTACT
SNP6	Bvchr1.sca002	ATATGAACATTCAGCAGAATTCAAGTAAAAAATGAACTTCCAGTGTGCAT[A/C]TAAATGATTTAGGCTTAACCTGGAAGTGTCTGCATAGTTTGTTCTGTGCC
SNP7	Bvchr1.sca004	AGACTTCCCAAACACCTTCCTTGTTACAGCTGAAAGATGTCGTTTTATCT[A/G]GTAGTGTTGATGTAAAGCACACAATACCAAGGCCGATTGCCACGTCAACA
SNP8	Bvchr7_un.sca007	TGCACCTCAACAAGACATCAACTATGATAAGCTTTTGCAATTTACTGCTC[T/C]AGAAAGGCATCCACAAGATGGAAACCACTCAATTGACAGAAGTCAAACAG
SNP9	Bvchr5.sca016	TGTATATATATGTAGGGGAAACAAAGTAGGGTTTTGTTTTTCACGGGATT[C/G]AAAGAGTGTGCGTGGGTTTGGGTTTTTGGGTTGGTGAATCAAACGGGTTG
SNP10	Bvchr6.sca004	ATTAGAGGGAGTACGTGAATCTGAGGGAATCAAAATTTCGAAAGTTCTAT[G/A]AAAAAGGTTTTGATTTTCCTATCTCTTGGTCGAAATGACGGAATACATAA
SNP11	Bvchr7.sca011	CTTGATGCTTACAACACGGCCTTGAATATCGACCCTTGTCATGTCCCAAG[C/T]TTAGTCTCCTCAGCTATGATACTTAGACGGCTTAATAGCAAATGTAATTC
SNP12	Bvchr3.sca006	CCTCTACTCCTCTACCACGAGTGAGATATTAGGGGGAGTGAACACCTAGA[C/A]TATGTGTGGTGTGTGTGAGAGACAATGAGAGTGAGATAGAGAAAGGATTC
SNP13	Bvchr3.sca012	TTCAGGCTAATTTTAATTATCTGCTTGTACTGTGAATTACTTGGATGCAT[G/A]GATCTGACAACCCTGTGAAGCTAATTCTGCTACAAGGTTATCTCGATTGC
SNP14	Bvchr4.sca008	CAGCCTGTCAGAAGGAACAATTATCTACAGAGAATTGACAATAAGAAGAC[A/G]AGTAATAACATGGACAAACACAAATTTCTACCATAAAGCTAGCAATTGCT
SNP15	Bvchr3.sca012	CGTTGAAGAAGAGGTTCAAGGGAGAGATATTTGAAAAGCTCAACATATGT[G/A]CACAGGTTTTTTTATTTTACAACCTTGATAAACTCAGAATCTTCCAGAAG
SNP16	Bvchr4.sca009	AAAAGATACACAATTTAAATGAGAATACTAATGAATCTTACGTTACTGAT[C/T]TTTGCCTAAACTCTGTCAGGCTGTACGGTATCTGATGAGGTTTTCAACTG
SNP17	Bvchr7.sca013	GTTAATCTCTCCATTTTGCTATGTAGGATATGAATTACGAATAACCTGAA[G/A]TTCACTAGCCATTCATTGCTTGGAGAAGAGGGGGAATGTCAAAAGTTGCT
SNP18	Bvchr2.sca013	AGGTACTGAGAGAAAAGGCAAAAGTGAAAACGTGACTGGGGTAAGATATA[A/G]AGTTCATTGTTCACTTACAAAGAAACCAGAACCTCAAAAGACAGCAACAA
SNP19	Bvchr3.sca001	TATTGATGAAAATCTGGAAGGTGATCTTCATCGGTCACAAGAGGAGAGAA[T/C]GCGTACAATTCCTCCAAACAAGTCACAATATCATCATTCCCACCCCAAGA
SNP20	Bvchr6_un.sca001	GTTCAATGTTGCAGCACTTGTCAGCACCAAAAGACTGCTAGCCTAAGCCG[A/G]GCTGGGCTCTTACAACCTCTCTCTATACCTGCTCAAGTTTGGGAGGATGT
SNP21	Bvchr7_un.sca005	TCACTTTTAATGTGCCAATATAGGAGCATTTTCGGATTCTCTAATCTGGC[T/G]GGGCCTAGCACTTGCTCAGCAGAAAGTTCAGAATTCAACAGTCATATATC
SNP22	Bvchr8.sca013	ATTTCTCATTCATTCATCCCATACACTTTTCAATCCTCAAATATATTAGT[G/C]TTGGATAGCGATTATGCGACCAGTATTACATTTACATAATCCCAATCGAT
SNP23	Bvchr2.sca003	CATTTTGCTTTTAATTTACTTTGGGGGAGAACCGAGGAGGAAGTCCAAAA[A/C]TGAGAGAAACTAGAAAGGTGGAGAGAGAAATGGGAAAAGTGAGAGAGAGA
SNP24	Bvchr9.sca009	AAGATCTTGGCAGTTGATCTCCTGGATTAGAGCTTCTTCAAGAAAATAAT[T/A]GGAATCTTCCCTTAAATCAGGGCTCAATCTGAACATTAAAACACAAAACT
SNP25	Bvchr5.sca018	TTTGCAATGTCTGGAGGACTGCCATCGGTGGAGGAGACAGCCTGTGTATG[G/A]CAAATATGCAGTGCTTGCTTCCAAACTGCTAAAATTACAAGCTGAATAGA
SNP26	Bvchr2.sca001	GTGTAAACTTGAAATGAACAAGATCTGAGAAAAGGGCATACAACAAGTCT[G/A]ACTGTAGTTCAGGAACATTTCGTAGTAGTAATGTAAAAAGAGTAACCAAT
SNP27	Bvchr6.sca002	GGTGCTGCCTTACAAGTCCAAGCCCAGTGCCATCAATCCCTGCATATAAA[G/A]CAAGAAATGAATGCAAATGAGAAAATGAAGAAATAAATGGATGGAATAAT
SNP28	Bvchr7.sca009	TATGGGATAGACTTCCATGAAACTTTTTCACGAGTGGTCAAGATGTCAAC[T/A]GTGAGGTGCATTATAGCTCTTTCCAGATGCAGCAAGCATAAAATGGATCT
SNP29	Bvchr9.sca013	ATTATAAGCGAGAGGAGTTACTCCTACTATTGTCAATTGGTTTTAGTATG[A/C]AACCTCTTTTGAGCTTGTAAGTGGACCGAACTATCATTCATGCTCAATGT
SNP30	Bvchr7.sca014	TTGGTTGTGCTGTAACTATCTGTTATAAAATCTCTATTATCAATACATTA[T/C]ATGTTTTTCTCACGAACACAATTTGGATACCAGGAATCAGAAGCAAACAC
SNP31	Bvchr4.sca001	TTTACCTTTCTCCAATCACTTGATAATGCATACAGCATACACATACTCTT[A/G]CATACACTTTACTAGGAATATAGGGTGCATGGCTTTGAATCTTTGGTGTT
SNP32	Bvchr8.sca017	CTGTCACTATATACTACAGTAAACTCTAGATAAGTAGGTAAAGAAGAGAA[A/C]CAGCAGATATCTCAGTGTAACATCACAAACTACGCCTATACAATCCATAC
SNP33	Bvchr5.sca008	TGGTCGACAATGGAAGATCCAAGTTCAAGACAAGCTACAGAGGCGTTACA[T/C]AAAACTACCTTCCAGCACACCCCATAGAATTTGAAAATTCCTTCCTTCTC
SNP34	Bvchr5.sca022	TCTCTCTCTACATTCCTTGTTATTCCCCACTTTCTCTATGTTGCACTTAT[T/A]AAACGGAGGAAGTATTTCTTTTTCTTTTGTGTAATGAATGGTGGTCATTC
SNP35	Bvchr8.sca008	ATGGTTCAGTAGGTTCTCCTGTATAATATAAGCTCTTTGCCAATAATCTG[G/T]TCTTGAGTGCTCACTGGTTGGTGGTTGTATCTAGGAATCATTTATGAATG
SNP36	Bvchr4.sca007	CTAATCCCCTTAGTGGTAGACCTAGGGCTTAAAATTGTCATCTCACGCCT[A/G]TTATACTTTAACCTCCTAGCATCCTGCCTTGAGATCATGTACATGTTCAT
SNP37	Bvchr6.sca003	CAATGCATGAGGCCGAGTCATGGCTACAACGTACTCAAAATTTCATATGT[C/T]TCTGATTTTCAATGCTTATGAGAAATATTGCGTATTATCACTAAAAAACC
SNP38	Bvchr1_un.sca001	TTACTGCCAAAATTGTGATACATCCGCTGTCTAGTTATTAGTATATTTTT[G/A]TTCAATTGCATCTTCTACATTCTGTTAAGTTGTAGTCCATATTGTTATTA
SNP39	Bvchr2.sca010	ACAGTGTTGTAGCTATCAGGGGAAGCACTTGAATTAGGGATTATTCTCAC[T/A]AATAAACTCTTTTTTTTTCCTTTTCTTTTCTTGCAGCTTGCTTTGTACAC
SNP40	Bvchr8.sca018	TATATCGCATCTAATTCTCTTTGGGTAAAGTTTAAGGTGGGTATGGGATA[T/G]CGGTGTATGGTCATGGTAGAGCGGCCCTTCTTCATTCTCTTTCTTAGTTA
SNP41	Bvchr2.sca003	CTCGAAGTTGACAAGAAGACGTTGGAATCAGTAATCGGAAAATTGGGCAG[C/T]GCTGGCATCTCGTCGGAGATCATTGGACGAGTCACTACAGAAAAAAATAT
SNP42	Bvchr9.sca023	ATTCCAACCATAATCCCTGCGGTTGTGGTCCAAAATGCGAACTGCATAAA[C/T]AAATTAAGAGATCAGACTATAAACCTCTAATGAAGATCAACCAACAAACA
SNP43	Bvchr3.sca005	GGACTCACATTCAGTAGATCTATTCCAGAAGACCTCAAAATTGCCACCTT[C/G]GTAAATCTTTGGAGTAGCCAAACATATTGATTATGAAAATAGTAACGCAC
SNP44	Bvchr8.sca011	GGCCAATGATTTATGTTGGTTGTGCAAGGAGCCAAGGACATAGATGTGCC[A/G]TCTGATTTCTGATTTCTTTTTTCATACTATGCTTGCATCTCTGGTAATAA
SNP45	Bvchr4.sca005	TAGATTTTCTTGATACAAATTTTTTTTTGTATTTGTTTTGGTCAGCAATT[T/A]GATGCGTGTAATCGAATACTGGTGTACGATTCCGTTGAATGGAGAATAAT
SNP46	Bvchr4.sca010	AGGACTAGAACTTTATCATCTAACGCATAGTATTCCGGTGCTCGGCCTCC[G/C]GCAATAACAAGACCGTCATAACACAAGGGGTTTATACCATCAAAATCAGC
SNP47	Bvchr2_un.sca002	AACTTGTTACAATTGATATATAAGAATTGCAGAAACAGATAACGGAAAAA[C/T]AATAACTTGCAATATATATATCTCACCATCTCATTCACGGCAACTAACAA
SNP48	Bvchr4.sca003	TGCACCTCTATACTCGATGATGGACATGCTACTAGGTTGATTTCAGGATT[G/A]TGTCATATGTAGGTAAAATTATTTGCACTTCTATGCCCATCAATAAGTAA
SNP49	Bvchr2.sca002	TCATGCTAGAATAGAAACCAGAAATCAAACAGAAGTATCCTCTGATCTTT[A/G]ATATTTCTTCAATTTCGTAGGGAAATTTGTAAGGATTAGAAAGTACTATA
SNP50	Bvchr5_un.sca001	AAGCTAGAAAGCGTCCATTACGAAATTTCAAAACAAGTTCAGCGTAGTTT[G/A]ATGATTGCGCAGATATCATACGGACCTGATAGCGATCACCATGACCTGCT
SNP51	Bvchr5.sca002	TTCTATTCACGTAAGGCAATATTCTTGATAGATTGTGGACTATTTGGCAG[A/C]TAGTAGAATATGATACTAACCTCGACATGTCATTATAAAGAGCACGTTTC
SNP52	Bvchr7.sca006	CTGTTAAACAGTTTATATTACCAGCCACTAACAACGAAAGCTAAATGAAA[T/A]AATATTTTTAAGTACAGCAAGGATTGTAAAGTGTCAACCAAGGAGGAATC
SNP53	Bvchr8.sca018	TGACATCATCATATGAGAACGCAAAGATCTCAGATTGACAATGTAACAGA[C/T]CAGGAAGAGAGGCACAACCATTATATATAAAAAATTGCAACAGATAGGAA
SNP54	Bvchr3.sca005	CTATTCATGATCAAAAGAGAATTAACAAAAGATAAACAATTAAGAATATA[T/A]GATGATATGGCATGAGATCTAAGAAACTACAAGAACTGATGTATCATGTA
SNP55	Bvchr9.sca001	TGAACATCCAGATATTTGCTCAATATGATTCGTTCTCCCTCTGATTCAGC[G/A]CGGACAAAGTCGTCATCCAAAAGATCCTCACGTAATCCACTTGGTATAAG
SNP56	Bvchr2.sca001	AAGTGTCCCACCCATGCCCGAGTGTTCAGGATCCGACATGGGTACTTGAG[G/T]TGAAATGAAGAGTCTGAGCAACATAGGACTTTGATTAAGATGCATTTTTC
SNP57	Bvchr2.sca018	TACCAGAATTAGAATATAGAAATGCATGTATAATTAACAAGCAAACTTAA[T/C]TCTAAAGTTGGGTGTAGATATAAATGAATAGCGAATTTCATTGACAGTTC
SNP58	Bvchr6.sca011	GACACTCATTAAGGAATGAAACAGTAAAATCCTATCTACTACGCATTGCA[C/A]TGAAACTTGCTAATATGTCAATGACAAAAAAAAAGCTTCCAATCACAGCT
SNP59	Bvchr8.sca001	AAAAAATTTCACTACTTCTGACAGGATTTTACCAATCCCTTCGATCTTTT[T/C]GAGTCTATATTTGACCTTGGTGGTATGGGAATGGGGGGAATGGGAGGAAG
SNP60	Bvchr9.sca005	TAATAGTGTAGCGCCTGAAAATTTGGGGCAAGCCAAAAATTTCATAACCC[C/A]TAATACTGTTATAAACAAGTAAGATATCTTGAAAATCTTAAATATAACTA
SNP61	Bvchr7.sca021	GCTGACCCGAGAGGTGGGAGGACCCGGTAAGCCCGGGTTAACGGGTTGCA[G/A]ACGACGAGTGAGCGAGTTGATGACTCGGGTGAGTCGCCCCAGAGGTAGAT
SNP62	Bvchr8_un.sca002	CAGGATCCATAAGCCCTCCACCGATAGAGACCTTTTTATCACAATTCACA[G/A]TTCAAGATTACTCATTCTGAGTACTAGCCATCAAACATAAAAACAATCTC
SNP63	Bvchr2_un.sca001	TTATGACATTGATTCTTCTCCCTTGTTTTTCTTGTTGAAGATATTGAAAC[A/C]TACAACGTCGACACACGGCTAAACAAAGTCACAGTGACAGGGAATGTAAC
SNP64	Bvchr1_un.sca001	ATCACATGGAATACTAACAGCCTAGAAAAAGAATACACAAGACAATTCAC[T/G]TAACGTCTTTTCTGGGAAATATTTCTCAGATTATCATCTACAAACTGATG
SNP65	Bvchr6.sca026	AACCTAATTGGAGAGGCATTGCAAGTTTATGCCTCTAAATGGCTTCCTAC[T/C]AAGCAAGTCATTCCTGACATTGATTCAGATAAATCAGGAGAAAAAACTTC
SNP66	Bvchr4.sca011	CCAATGTTGTCTTTGCCAGTTTCCAGCTTCCTTTGGAAATTCAAGGTCCT[C/G]AAGGAGAATAAGGTTTTGTTGAATGTTCTGTTTTGAGAGAGACTGAATGA
SNP67	Bvchr8.sca004	AGGTACCCGGTTAAGGCGATCAGCTATTTGGATTCCCACATTTTGGTCTT[A/G]GACCCGCTTATGTGGGCGTGCAAGGATGAGGACCGGTTTCGCCCCACTAG
SNP68	Bvchr2.sca006	TAAAAAAAAAAGGGACCCATGTGAGAGGAGAGAGATAAAGAGAGTTTATT[G/A]CCCAAAAAGGAAGTGTAGCAAGTAATGTGAAACTTCCCACAATGGAAAGT
SNP69	Bvchr3.sca007	GAATGGAATATTAGGGCTTATAACGTCAGAGAGAGGTGATCCTTTCCGTG[C/A]TTCCATTGTAGCTAATCGGTGGTTGGTCATCTATGCAGATGTATGCTGTA
SNP70	Bvchr5.sca022	CAACTATATAGATGAATGATAAGTCTTGCTAAACATGTTGATACTAAAGA[T/C]TTGACAGCAATCTGCTATTTTAAATACACAAGATACCTTCTTCTTAATTA
SNP71	Bvchr6.sca015	CTTAATAATTGGGCTTCGACTGAGTTTATTCACGAACATTTACCATTGGT[C/T]ATATAATTTATAATTTCTACTAGCATCAATATTTGCTGGACAAGGTCAAT
SNP72	Bvchr6.sca017	CGGAGCAGCCTCCGAAGACTGAGTGTTCTCAAACAAACTAAGTTTCCTCT[C/G]TCCTAAAGTTTCGAATTCTTCATTTAAATTATCAGGACTAGCTATCCCCT
SNP73	Bvchr1.sca001	GAGGTGCGGAACCAAAACGAGAGCTGAGAAAATACATAGGCAAGATGGTA[T/A]CTATGTCTGAGAATGTCTTCGATATCTAGCGACATAAATAGCAATAGTGA
SNP74	Bvchr9.sca025	GTATACACGAGCGCGAAAGATATAAGGTCAAAATGCTGGTTGCAGAAATA[T/C]AAAGGCTAAGGACAAATGTTTTCAAGAAGTCTCCAGTGAACTCATATAGC
SNP75	Bvchr2.sca018	GGCTGATGTCGAACATGGTTGGAGTTCATTGACAAATTTATGTAGTTAAC[A/T]TTCAAGGCATAGTTTGGCATACCACAAAAGATAAGCTTTCCAATTTCCAA
SNP76	Bvchr5.sca007	CATTTTAACCAAAAATATATTGTTATTTCCGCCCAAGTTAATGAAACAAG[A/T]ACTTACCTCCTCCATTTTTCTTGATTTCTTGCAGAGTAATCCAACGAGCG
SNP77	Bvchr1.sca003	ATCGAGGATAGTTTCGTGAGAGCTAGCACCCTACTTTGTTGAGTAATTTT[A/G]GCATAATCAAGCAACTGGCATTGCACTGTTATGTTTTGACTTTTGCCTTT
SNP78	Bvchr5_un.sca003	GACAAATTTATGGCGGTGATGTAGGCTCTAGAATGCACAAATTAAGTCAG[T/C]TGTGATGTAAAACCGACTGCTATGGGGGGGAAGCACCTTTAGATTTGCAA
SNP79	Bvchr3.sca011	CCATGAGAGGTTGTGAAAAGATATATGATTGCTAAGAAGTGTGTAAAGAT[G/A]ATTTGCTCTCTCCTTTATTACTTAGTATCACTTATTTGGTCCTGATAGCT
SNP80	Bvchr6_un.sca002	AGTGACTTAAAACTGGCTTAATAGGTCATCACTTGTAAAACTTGGGTCAC[A/G]TCAGAAGGGTTAATTGACGAAGGGATGTAGGAACTAGGTGAGATTTTTTA
SNP81	Bvchr1.sca001	TCTGAAGCATTAGGGTTTGGGTATATGTTGTGCTTTGTTTGGGACAGACT[A/G]ATAGGCATGAAATGCAATTAGAATGACTGATGATGTTTCCATACAATTTT
SNP82	Bvchr2.sca005	AATCCCATTTGACTCACTCGCAGTATATGCATCTGAGTGCAGGTCCGCTT[A/G]ATTGGGTACTGTGTTGAGGGTTCTCTTTTCCTGGTGTATGAATATATCGA
SNP83	Bvchr3.sca012	TGTGTAGAAAGAAATCTTAATATAGGCTTCCCCTTACCCCTCTTCTTTGC[C/T]GTATCTTGAAAGCACTGACTTTTTTTGAATGATCTTGCTTTTTTACATGT
SNP84	Bvchr9.sca016	AGTATTTTGAGAGGAAGGTCCTCGGTTGCAAGCGACATTGAATAATAAAC[A/C]GAAAGTAATACATCTTGAACCCTAAGACTTCCCTGATACTTATAAGACAC
SNP85	Bvchr1.sca004	AAACCAAAATAGTTTGGCTATGGCATTTCAATTTTGACAAAAATCGGGCC[C/T]GTGTCATTTTTAGGAAGAGAGAAATAAAGCGTCCATTGAGATTTCTGCCT
SNP86	Bvchr2.sca005	TAGATTTACACCCCTCTTAACTAAAGACCAGGGTGTATGTTTGGTTGAAA[T/G]GTTCTCTTATGTTTGAAGTTTATTTGTTAACTTCAGTTTGTTATCTATGA
SNP87	Bvchr8.sca010	ATCGAAATAGTACATAATGGACAGGTAAGTTTCGTGTTATGTGGAATTCG[T/C]CGCATTTGCTCTAATTTTGTTATGTAGGAAGGACTAATGTTGAAAAGAAA
SNP88	Bvchr4.sca016	AATCCTTGGATTGAGGAGATTGATCTTGAGAACACACCATTGCATAAGGC[A/C]GGAATGGCTGAAGGAATATATCAGAAACTTGGGCAGAATGCAAAGTCTGA
SNP89	Bvchr6.sca003	GTTGTGGGTGCACCTGTGCTACTTATGTGGCTGTAGCTGTATCCCTCTTG[T/C]AGTACAAACATATTTGCTTTATGTGCCAGATTTTGCTTAGATTGATTTAA
SNP90	Bvchr1.sca006	TATCAAATATCGTCAACTGCGCTGTGGTTTAAGATGCGCTTAACCCATGT[G/C]AATTTTTACACAATCCTGATTCTTGTTTTCATCTCCTGTGATTCGTGCAT
SNP91	Bvchr5.sca016	CAGACCACTCATTGTACACGTTGGCCGCTTAGGTGTTGAAAAGAGTTTGG[G/A]TTTCCTTAAAAGGTAATTTTCACTACTGCAAAGTAATTATGCACATAGAA
SNP92	Bvchr3.sca010	AAACTGTCACTTTCGAAGATGATTTCGGCGAGGATGAGGATGTATTGCTG[T/C]TATCTGATGAACCTGGTGGTGTGGAGTAAAGCTTGGACTCTGACAAGGGA
SNP93	Bvchr8.sca018	TCTGAAGATATCATTGACTTGGACAAACATTGAATTGAATAATTTTATAT[A/G]GTTGTACTTTTTATATTCTGTCATGCAGGAGAAAGAGTCACTATATGTCC
SNP94	Bvchr2.sca006	ACTTGAGGCTCCAGTTGAATACATTGTATTGCCTACATTTGCTTATGAGC[C/A]TAAATTGATAAATACTATGTTTTATGGTATTGAGATTAGAAGCAACTCAT
SNP95	Bvchr8.sca013	GAGATCAACTTATGAGCAACAACTCCTTAACAGAGGAAGCAACCACATCC[T/A]CTTAAATAATACATTGGTCGGATGAAATAAAAATGAAAGCCAAAGAGAAT
SNP96	Bvchr2.sca007	TTAGTTCTCAAAAGAACAAAGAACAGGAAAATGATAAGGAACAAGCCCTG[G/T]CTTTCTATGTATAGTTTTTGAGAGATGGTTGATATGATGATTAGTTGGCT
SNP97	Bvchr7_un.sca006	GATCAACGATGCTAGGCAAGTGGCAGTAATTAATGACAAATTTTAAGCAT[A/G]TAAGTGTCAGTGTGCAAGTAACTTCTTGTAGTTGAAGAGCTCAATAATAA
SNP98	Bvchr1.sca008	GTGGGGTATTTCGCCAGTTAAGTTGTTAGAGTTCAGTGCCCTGTTACATA[G/C]AATATGGTTACAAGTACTTCACACATTAATTGCCCATAACAAAAACAATG
SNP99	Bvchr4_un.sca009	GGTTAATATTAATTAAGTTTACGTTAACTTCTACTGCCAAAAGAAACAAT[A/G]AAAGTGGAGCTACGCATATTAAACATTCATCAGTGATAATATCTGGTTAC
SNP100	Bvchr7_un.sca002	ATAAGCAACAATTCATTCACTGGGCAAGTCAATTCACGAGTTTGTAGCTC[T/G]AGTAAGATCAGGGTCATCGATATCTCTAAGAATAAATTGACTGGTGTACT
SNP101	Bvchr2.sca001	GCTACTTTTTGTGATGATTATATTACACCATTAGTCATCAAATAAAAGTT[C/A]GAGTTATCAGATAGAATCTTACTTTCAACTAACAAAATATTCGATCCCTT
SNP102	Bvchr7.sca021	GGTGGATTTGGTGGGATATCATTTACCGGTGACATGGACATAGCTCTCGC[G/T]TTGAGAACTATGGTCTTTTCAACTGCAACACGATATGATACAATGTATTC
SNP103	Bvchr3.sca011	TTTCCCTCCAAATTTTGGGGCCCTATGCTGTGGAATACCCTTATAGACCC[A/C]TTTGCATATGATTGCTTCTAACTTGTATGCACTTTTATGGCAGTTCACAA
SNP104	Bvchr6.sca016	GTTTCTTCGTTAGGCACTACATAAAAAGCACTACCAACACACACCCACAT[C/A]ACAAACTGAAAGCCAATTGATCCAAATTCAAAATCACATGGCATTTCTCT
SNP105	Bvchr9.sca020	TAATGCTCCTCTTTGTATTCAGGGTTCTCCTTTAAGATGACAAAGCCTTC[G/A]AGAATGGATGACAAAGGAAGATACCTAGTAAAAACCGACAAAAGTTTTAG
SNP106	Bvchr4_un.sca010	CCAGTCAATCAGATACAAAGATAATCATTACTGATTTTCGTGCTGTGCAT[A/G]AGAAGACACATCTTTACATCAATTACTTCTTTACCTTTCCCTACTTGTAA
SNP107	Bvchr5.sca004	GGATAATCAATGGTTTCCTACATTTAAGAAATGGGTTAGTAACCTCAACC[G/T]GTCTCCTATAGGTAGTCTCTTTTGCCATTTTTGTAGTAGTGAAGGAGGGG
SNP108	Bvchr9.sca002	AACTACATCATACATGCATTAACTCAAGTTTTCTCCCCCCTAGGAGTTCT[A/G]CTGAAAAGGTAGATTCTTTGTTGGATTTCTGCATTGATTGGAAAAGACTT
SNP109	Bvchr9.sca006	GGAATTTATAACTACTGATATGCAGTCTGCCTCAACTGGGATGCATTTCT[A/G]ATAGCTTTTGTTACCATCTAACTGATATTTTCTTTAGGTCTCAATGCTTT
SNP110	Bvchr7_un.sca005	TGGGCAAATCTGCCCTCTTTAACCGGTAGTTATTTTGAAACCTTAATTGG[G/A]TTGTTGCCGTGCTGAGTGAATAATAGCTTAATTGGATATTGATTGTGTAT
SNP111	Bvchr8.sca014	CGACACAATGGCTGTAAGCATTATTCTTTGTTCATATTGTTTCCGTGTAT[C/T]GTGTGAGATGAGCATATGTGATTTGTGACTTTCCCTTGTTTTCAATTTTC
SNP112	Bvchr1.sca004	GCCTCCATGTTACATTATATCATAAGATAGACTTGCTTCATTTATTTTAT[C/T]GTCCCTTGTTTTATGTTACATATCTGCTTTAGAAAAACACAATTCAGGGA
SNP113	Bvchr8.sca018	AAATGTGAGGAATATTTAGTTGTTACTTGTTATGTGCGCAAGAGAAATTG[A/T]CTACTACTACTACAAATTGATTAAAATTTGATTAATCTTGACATTTGGAT
SNP114	Bvchr3_un.sca004	AAACATGTCAACCTTACAACAAAAAAATTCTTTTTAAAATACAACCAGAG[A/G]TTCTAGGTACGTTGCAACTTTGCGCTTGCAGAGCGAGAGATATTTTTCAC
SNP115	Bvchr7.sca014	AATGCGGACACACTACATCAGCAAGACTTACCAGTAGAAAGGAAGAACTC[A/T]GGTAGCTTAAGCAACTTTGCAAGCCAATCTAGAACAATTACTTCAAGTTC
SNP116	Bvchr8.sca005	CCCATGGGATGGTCCTTGTATTGTTGCCTTTCTCAATTACAATGGATATG[C/T]TCTCATAGCTATGTTTATTCTACAAACATGAAAGGCAGTTATCACAAATT
SNP117	Bvchr2.sca003	GTCATTACATGACCTTGCACCAGGGATAATAGCTGTTAACCAAAGGAGAA[G/T]TGTACCCTGCAACATTACCCAATAACCATTATCCTTAGTTTTACGCAGCG
SNP118	Bvchr4.sca017	ATCGCCTCGAAACCAAAATCCAGTTACTGAGAACAATGCAGCATCTACCA[T/C]GAATGAAGCACACGATACTCCAGTAGAATCTGACTTGATAGTATTGCCAC
SNP119	Bvchr8.sca004	GTTCTTACACTATATTGCCTCTTTGAATCTCATATACATGTGCAGAATAG[A/G]AAAGTATGATTTTACTGACCATATTTTCTAAAGGATATATACCTCCTGGT
SNP120	Bvchr4_un.sca001	ATGTTAAAATCTTGTAACATTATGTTATTGTTATTATCTAATGGTGTAAT[A/G]CTTCAGGCTGCTCAGAGGGACAATGTGGTTCGTGCTACTGGTGCTCGTCG
SNP121	Bvchr8.sca007	AGGTACTTGTATTTAATACTTGATGCACTCGAGGCCATAGGCCCAACACG[G/A]TCTAAGCTAGTTCAGATATTAAGGCAAGCCTAGTTAGGATTGGCTTCAAA
SNP122	Bvchr3.sca003	AACCTCAAACATCTTACATGTCTTATATTTTGAAACGGATGAGTACAGTA[T/C]TACTACTATGAAACAAAAGGCCAAGAAAAAATTTAGGATGAAGGTCTATT
SNP123	Bvchr9.sca023	ACGCCTAATCTATTTGAATTGCACGCGGGTAGTTCAAATAAACGTCCAGC[G/T]GATTACATATATTTGGAGAATGGAAAGACCCTTCGGGATGTTCTGACTGA
SNP124	Bvchr3_un.sca003	CTTTAGCTTCAACTGCATAATTTACAAAACGAAACGATACTTTACATTGA[T/A]ATACAGGTTACAAGCGATGATATCCTCCCACATTGGCATATAGTAAATGT
SNP125	Bvchr7.sca003	ATTCCTGTTGTGTCTGATGCATCAGTCTTGTGAAGCTGGTTGTCTGTGGG[A/G]ATGCATCTGATCCTTTCGCTTACCTCCCCGTAGGTGGGTTCCTCGTGAGA
SNP126	Bvchr4.sca005	GAAAATTCTTCATTATTGAAGCGTCTTACTGACATAAGCCAAAAATTTAA[C/T]GAGGCTGCTGTGGATAATAGGGTCTTGAAAGCTGATGTCGAAACTTTAAG
SNP127	Bvchr1.sca007	CAATGTAAAGCCAACACATAGGACATAGCCAGATAACCTCTCGCATCTTG[G/T]TCGTCATTCAGTCCTCACTAGTCAAATCAAGCAACCTACATTTTCATTTA
SNP128	Bvchr8.sca009	CGCCTAAGCGATAAAATATTTTCAGGAGCAACCAAATCAAACTAGCATAG[A/G]GTGGAAATGAATTACTGGCCTTGTAGCAATGGATCTTCAAAAACGAGAGT
SNP129	Bvchr1.sca007	AGATAAAAAATGGAGGGTTCTTAGCTGCCACAAATCCTTTAAATGTTGAA[G/A]TGTCAAAGATAGAAACTCCAAAGCTTGCAATGCAGATATCTAAACCTTTT
SNP130	Bvchr1.sca002	ACCATATAGTAAAATGCTGAGCTTCTAACGAACACAGGAATGTTATGTGC[C/T]CAAAGCATCTAAAGGCTTAGAACCTACAAAGACAGCGAGGAGATGAGGCA
SNP131	Bvchr6.sca001	TTATCAGTGGCTGCAAAAATGGAAGAAAGTAAAGTACCAGCATTATCAGA[A/T]TATAAAGTGGAAAATTATGTGTTTGTTTGTGATGTGATCCAACATATGGA
SNP132	Bvchr6.sca010	GAATTACTTAAAATCGGTCAATTATTGTTCTAACTATTGATCTACAAAAA[C/T]CAAGTGAATAGGACACTTTGTCTCAGCTGGTCTGTTTTTCTGCTAGTATA
SNP133	Bvchr4.sca016	TGTGCCTCAAGCCAGTGCTGCTCAAACTGAATGTTGTAAAGCGATTCACC[C/T]AGCTTTTCAATCTGTTCTATCAAGGGTTTCACATGCTCTGAAACAAATCA
SNP134	Bvchr9.sca025	ATCCTCATCATATACTCCTTCCCACCCCCCCTCTTTCTCTCTCCTCCTCA[A/T]CTCCTACCACACCACCATGTCTTTGACAATCCCAACTAACCTCTACAAAC
SNP135	Bvchr1.sca006	ACAAGGGGAATTAATACAATGGAAAAGAAAGCAAGAAGGTCTTCCGCACG[A/T]GCAAAAATCCTAGAGAAATACAAGGACTTTACATGTCCTACCTTACAGAA
SNP136	Bvchr8.sca002	CGAAATCTTACTTTTCCATACTGGATAAGAACAGTTTCATCATCTTCAGA[C/T]ACCTCAACCACAGTAGCTAGCTTACCTGCTAATCGCTTCACATGGACCTG
SNP137	Bvchr5_un.sca008	AAAATGTCATGTGCAGTTATAGAAACATGGATTTCATCTTTAGTTTGTAC[C/G]CTGCAAGATATGCAGAGACTAGAGAGGAAAGTATAACTTGCCTATTGAGG
SNP138	Bvchr4.sca004	ATATATATGTTATTCAGTCCAGAAACTGAATTTAGCAAGTTCAGAGAGCT[C/G]GATCTTTGTCTGTTAAAGCAACAAAACATGATATTAGGCTAAATTAATAA
SNP139	Bvchr3.sca009	AGATCAATATGGTTTTGAGCTCTGTGCTTCATTGCTTCCTTGGTCCGTTG[G/C]GATTTTAGAGGACAGTTTTCCATCTTATTAGGTTATAGGATAAGTGTATG
SNP140	Bvchr1.sca002	GAATTAAGCTGTCGACTTTAAAGACTGGTAAAGAAAATCTTCTTGGAGAT[A/G]AGTGACCGATGTTGATCTCGCTTTGATATCCACTATTGAGTTGCAAAATT
SNP141	Bvchr5.sca014	GCAGTCTAAAACCAGATATAAATTATTAGAATTCCATTTCCTTTCTCCAC[C/A]ACTCTTACAAAACCAGCCATTTTTTGGGGTTGTAGGAGGATTACACAAAT
SNP142	Bvchr7.sca012	TTCAGACCATGGTTGAACGTGCTGCTTATCAATGTCTATGCACAAGAACA[A/G]CGGCTTGAGAGGATGGAAAAGTTCATCAATGTTGCTTTTGAACAACACAC
SNP143	Bvchr5.sca025	ATTATTGTCTGCCCTGTCACACTGCTTAGGCAATGGAAGAGGGAAGCCCA[G/C]AAATGGTACCCTGGCTTTCATGTTGAGATACTTCATGATTCTGGTGTTGA
SNP144	Bvchr5.sca002	ACACAGAAGCGCACCAGAGAGAAGTTAACAGAATTGTTCATAAATTTTAA[G/A]TGCAAGTATCACAAAAGATTCAGACAAGCAAACAAACATGAGATTAATTG
SNP145	Bvchr6.sca012	TATATGGGCATTTAGGATCCCGTTTTGTCGCGTAGCATTTTTGTAACGTT[A/G]TTGGACCGACTTGGGTGATGAAATGTTGCATCGCATGTGGCGTGTCATGC
SNP146	Bvchr8.sca005	TGTAAACCTCACTTTTTACTTTTTAATAAGTTCACCAGAACTCTTTACTC[G/A]TGTAAGAGTATCAATTTGCCTTCTTCACTGGCTCGAACGTGACTACAGGG
SNP147	Bvchr5.sca001	ATTGGTAAACATCCGCATATATTAGTGGACTAACCAAATTGACAAATTTA[T/C]CTCAAATAGAGTTGTACTCATGATTTTCATTTGAAGGCGATAACTACAAT
SNP148	Bvchr7.sca021	GTCACAAACTCATACGTCGTACCATACAGAAATCCACTGGAAAAGGTAGG[T/A]AACATAATTTTAAAGAAGCCTTCAGCTTTCGGAAACAGATGTTCCAAAGC
SNP149	Bvchr6.sca005	TTTTATTTTGTAGAATATGCAAAATAATATAGCTAAAATATATTTCGAGT[A/C]TGCTCACGAATTTTTCAAATCGAACTTTGCTATGTTCGACTCTAGAAAAT
SNP150	Bvchr9.sca024	TGGTGGCGTTATAGCGTAAGAGTAAGGAGGAGTGCCAACATCAGAACCTT[C/G]TGGTGGAGTTCTTGCAGAAGTGCCCACATAAGAACCTCCTGGTGGAGTTC
SNP151	Bvchr6.sca028	AGTGCATGTACTAGGTATCTTTTTTTGTTTTTGCTTTATATTGGTTGCCT[A/G]TGTTGCTTTTGGCTGAAGCCGAGATCTGAAGCATATGCAATTCAGAGCTC
SNP152	Bvchr4.sca015	CGTCAATTTCCACAAAATCAACCCTATTTTATAAGTTCTCAGCTCAAATC[A/G]CCCATCTATTTTGATTGTTGACACTTGACAATCTGCCATCAGTATACCCT
SNP153	Bvchr6.sca002	CGAGAATCGAAACCTGAGGAGCTCCCACTTGGTTAAATGAATAGGTTGCT[T/C]AGGAAGAATGAAACTTGAATAAATATGATTGCTGATAAATATTCCGGTTT
SNP154	Bvchr4_un.sca003	CTAAACCCAACTAAATGTTCATTTGGGTGAGTCTATAGTTAAGTTCCTCG[A/G]TTACATAGTAACATATAGAGGAATCGAAGCCAGTCCTAACCAGGTAGGAG
SNP155	Bvchr5_un.sca012	ATGAAATGTTTTTAGTGAAGATTTTACTACGGGACCCAAAGGTTTGAGAT[G/A]ATTCAATTGAGGAGTGATATGTTTATACACAAACATTAAAAGGATCCCCC
SNP156	Bvchr6.sca014	TTGTCCCCTCTTGGATGCATTACAAGGTCACATGATTTATTTCCGCAGCC[A/G]TCATTGTTCTCGTAACTGGTGCTGTCGACATGGCTTTTCTATTAGACATT
SNP157	Bvchr3_un.sca001	ATTTTGGAGAGTTCGATGTTGAGTGAGCCAAATAATGATAAGACTAGTGA[A/T]AATAATCGACAAGACGACTGCAATGGTGGGTGTGATTTGGTGGGCGCTCC
SNP158	Bvchr7.sca008	TTAGTAGCTGGTAGTTAGTCAGTTAGACAATTACAAATCAGTTAACTCAG[C/T]TGATTACAATTGTATAAATATAACTGATTGTATGATTGGAAGACTTACTG
SNP159	Bvchr2.sca009	AAGAACCTGCCTACAACAGCATTACTTACTGATGATGGTTTCCTAGGGTT[A/C]TCTTTGGTATCATCTGAAGCAAGATGCTGCTCGAGAGTTGTTACAGTATC
SNP160	Bvchr6.sca023	TACTATCATTTATACATGCCACAGTGTCCAACAGTGCCCATTACTTTACT[G/A]CATTGGCTGGTACAATTATCATAGGGAACTGGGTAAGAGTGGAAGACTTG
SNP161	Bvchr3.sca002	CCAAGGCAAGAGCTATGTACCAAAAAAGGAAGTGATGCACAGGTTAGAAA[G/C]TTTTTCCTTGCTGGAAGTCTTTGCTGCATTTACATGATTTTCTTCCTTTA
SNP162	Bvchr5.sca004	AAAAGTTTCTTACAAGTTTTCAAAATTTTAAAGTATGAGGTAATCAACCC[G/A]AATACTGATTCTTCTGATTTGTGTAGATATGCAAATGGATAAAATCAACA
SNP163	Bvchr1_un.sca004	AATTTTACACAAAAATTGATATGATTGGGGACAAAAAGAAATGTAATGAT[G/A]AGTTTTCTTCGGTAATGTTTGGGGTTATATGGACTAAGGTTCTGTTAGGG
SNP164	Bvchr3_un.sca005	CATAAATTATATCAAGTTACATAATACTGTAATAGACAGCACGCGAGAAA[G/C]AGGTTATTTTATCGCTTCGTTCTATGATGAGGCTTCTGGGAAAGGCAGCT
SNP165	Bvchr9.sca013	AAACAAGACAGGCTCTAGAGAGGAAGAGTATGTATATGTCAATCTCCAAA[A/G]AGTTCTGTTCGTGTAGCTTTTTCCATAAGTTTAAAGCAAAAGATACTTCT
SNP166	Bvchr5.sca017	CATATTGCCGCCTCCTCACTTCTCTTCCTCCCTGTATCATGAGATACTCT[C/A]TCTCTCTCACTTATGGGATAAATTCATTAATGTAGTACTTTGAGAGACAA
SNP167	Bvchr3_un.sca001	GAATTTGATGGTTGTGACACCAGCAATGCTATACTTAAAAGTACTTCAGG[A/G]AACACAACTTTTCCCTTGACAAAGCCAGGCGAGAGGTACTTCGTTTGTTG
SNP168	Bvchr5.sca008	AAATAACGATGATTTGTGTACTTATTGTGGTATATATACAAAGAATTAAG[G/A]TGATCAAAGTCCTCACATTGATGCGAAAGAGAGAAATGCAGTTCCCTGGA
SNP169	Bvchr2.sca015	CCAAAAAAAAAAAAAAACAGATGCTCGCAGATTGGTGAATTCATACTCGA[T/G]GAAGACATAGAAATGGTGTACAGATAAAGACAATCAGGCATCTTAGGGGA
SNP170	Bvchr7_un.sca004	GTATAGAGTCTATGTTAACAACAAGAAAGAAAAAGAGAATGAAAAAAGGG[C/T]AATCTATAAGAAACCACCTAATAAATTAGACACTCAGTGGAGTGGGATAT
SNP171	Bvchr3.sca004	ACAAAAAGACAGTGAAAATCAAAAGTGGAAAGTTCAAAATATAACAAGTG[A/G]CCTGCAACTATTTCACATAGCTATCCCTGTCAAAGTCGGTTAAGGATGCA
SNP172	Bvchr7.sca021	GCATATTCAACTGATAATAGATTTGAAATGTTTATGCCCATAAAAACTTG[T/C]ACAGTCAGGTTCTTATGGATTAAAAAGCAAAGCGGCAAGTACCTTTTCGC
SNP173	Bvchr1_un.sca002	AAAATATGGTTAGTATAGGCGCATATGTTAGAATTAGATATGTGCTAGCA[C/T]CCTAAGAGATAAAATTAGGACGCTATTATCGAAAGATGATTGGAGTTTCA
SNP174	Bvchr9.sca024	AACCATACATCAAAATCAGTACATGTACGAAACACCAATAATTCCACTGA[T/C]GAACATAAGAGGCTTATGGTTATTCAGTACCCACTACGTAAATCATACCA
SNP175	Bvchr1.sca004	TGAAACCTAGCATGCCAGGAAGCGATGAAGTTGATGATTCTGTTAGGGAG[C/A]AAGCGTCCGGTGCCTTGAGTGAGTTAAGGGGTGGAATGAGTGACAGTGTG
SNP176	Bvchr3.sca003	GGCACATAAGCTTATCCCACGACCCACGACAATATGAGCAAGTCTTGTGC[A/G]TCTCCTTTGTTCTTACGAATAAGTATTGCAAAGGAGACACTGCACACCCA
SNP177	Bvchr9.sca011	TAACACAGTTAACAACCATTTCGAGGAGAGATTTCAAGTAAATCTAATCT[T/C]TACATCACTAACTAGAATTTTATATCTGCATCTAACCTTTCAGTTCCATT
SNP178	Bvchr4.sca003	AAATCGCTGATAGGTAATTTTTTTTATTGAAATATTGAGTTCCGAGAAGG[C/T]GGAAACACCATTCACCAGACAACTTTTGTGATTTGTACTTAAGAAAGATG
SNP179	Bvchr4.sca006	GTGACCTTCTTAAAGTATCCAAATGCCTTGTCATTAAATTACTGAGCCAC[G/A]TGAAAAATAATGAGAATGTCCGTTCCTGCGCAAAGCTAGAAATGTGGGGT
SNP180	Bvchr6.sca015	AGATGGTCGATTGCTTCTAATGACAAGTTAACCTGTAGAATGCTGTAAGA[A/T]TAGGATACATTTCCCTTCTTATAAGAACTTGAGAGAAGTTGCTTGCTTCC
SNP181	Bvchr9.sca026	AAGCACACCATAACACTTGAGCTCGGATTCTTTGATCGCTTTGGATCTTT[C/T]TTTGTAGTCACTATCCCCGCCATTCTTCCATAATTCCTCTGAGAACTGTA
SNP182	Bvchr2.sca006	AGTTGACCAGGCTCGCCCTCAGGAGTAGACTGAGCAATTTGTTGCAAACA[T/C]TCATTCCAATCAGATACCAATAGAGGACTTTCTTTCATGATGTTGGCCAA
SNP183	Bvchr6_un.sca007	TTCCTTAGATATTGATCAATGTCCGACGTTTAGGTTATCAATGTTTCTTT[T/C]ACGATACTCAAATTGTCATGCATGCATGCTAGCTTAAAATGTACTTTACA
SNP184	Bvchr8.sca017	CTGGACAGGTGACATGCCGAATTTTGTCAATATTCTGCAAATAAACAGGT[T/G]GTCATTTAGAAATTGTTAATAGAAACAAGAGATGCAAAAGAATATCATTA
SNP185	Bvchr3.sca010	AAGAACTAAGATATCGAAAGCCTTCTGGCAAAGCCACCAAATTAGGACAG[T/C]TGAAGATATACATTCTTTCAAGATTAGTGAAATGTCTCAACCAATTTGGA
SNP186	Bvchr5.sca002	TCAGCAAACAAAATTCAATCAGAAACTTCACAAGTACCGGCAAAGACGGT[C/A]TCGGCACAGAGTAGCGCATATGCAAAAAGCGACCACCAAGCTGCGAACAA
SNP187	Bvchr5.sca008	CTACACCTAGAGAAGAAAATCCTAACATGAAAATACACAATTATTGAAAT[A/C]CGGTATAAATAACCAGAGGTGCACAAGGAACATACAATTAAGCCAAGGCT
SNP188	Bvchr7.sca004	ATGAATTAACATGGAGCAATAGATTATGGATCTGTTATTTACCACGGTTC[A/G]ATTCCTGAGGAATAATGTTGCATTCAGACTTAGGAGGCTCTTTAAATGAA
SNP189	Bvchr9.sca026	AGGGATATTCTGCACTTCCATTTCTTCCAGTCGCTGCAAACAAAAGACAT[A/T]TGTTCTTTCAATAACTTATGTTTAATAGGTACAAATGGTGGTGACATTGA
SNP190	Bvchr1.sca004	GTGCACAAGGCATGTGGCCGAGTAGTTTCTTGCGCAGATATCACTGCCCT[A/T]GCGGCTCGTGATGCCGTGGTTCTGGTATTACATTTTCCTTTATCTAATCA
SNP191	Bvchr6_un.sca007	AATTATTCCCTATGAAAAGTTTATATATACTCATCAAAATCTGACGTTTA[A/G]ACTATTGATATATCTTTTACGAGGCTCAAATTGTCATGCACTGAAATGTA
SNP192	Bvchr9_un.sca001	TTAGGCGCACTTTTTAAAACTAAGTTAGCGATTGATTAAAGAAAAGCAAT[T/G]AACACTTTCACTTTGTAAGGATGATTTGCGTTAAAGTGTAAGTAACATAC
